# Supplementary material for: Multiple, Segmental, Non-Syndromic Basal Cell Carcinomas—Clinical, Dermoscopic and Histopathological Features
Source: Diagnostics (Basel). 2025 Oct 28;15(21):2739. doi: 10.3390/diagnostics15212739 (PMC12608945; doi:10.3390/diagnostics15212739)
Supplement: Supplementary file 1 [file diagnostics-15-02739-s001.zip]

Archive with 1 entries (1 files):
- diagnostics-3784526-supplementary.pdf
